# Supplementary material for: Genetic and Functional Variants Analysis of the GATA6 Gene Promoter in Acute Myocardial Infarction
Source: Front Genet. 2019 Nov 6;10:1100. doi: 10.3389/fgene.2019.01100 (PMC6851265; doi:10.3389/fgene.2019.01100)
Supplement: Supplementary Table 1 — Summary of six SNPs for all participants. [file Table_1.xls]

## Sheet: Sheet1
ID	rs1416421760	rs189133474	rs1445501474	rs144923558	rs146748749	rs139399350	STATUS	SEX	AGE
1	C/C	A/A	G/G	G/G	G/G	C/C	1-Case	Female	88
2	C/C	A/A	G/G	G/G	G/G	C/C	1-Case	Female	74
3	C/C	A/A	G/G	G/G	G/G	C/C	1-Case	Male	48
4	C/C	A/A	G/G	G/A	G/A	C/C	1-Case	Male	66
5	C/C	A/A	G/G	G/G	G/G	C/C	1-Case	Male	52
6	C/C	A/A	G/G	G/G	G/G	C/C	1-Case	Female	48
7	C/C	A/A	G/G	G/G	G/G	C/C	1-Case	Male	63
8	C/C	A/A	G/G	G/G	G/G	C/G	1-Case	Male	63
9	C/C	A/A	G/G	G/G	G/G	C/C	1-Case	Male	47
10	C/C	A/A	G/G	G/G	G/G	C/C	1-Case	Male	64
11	C/C	A/A	G/G	G/G	G/G	C/C	1-Case	Male	57
12	C/C	A/A	G/G	G/G	G/G	C/G	1-Case	Male	79
13	C/C	A/A	G/G	G/G	G/G	C/C	1-Case	Female	63
14	C/C	A/A	G/G	G/G	G/G	C/C	1-Case	Female	65
15	C/C	A/A	G/G	G/G	G/G	C/C	1-Case	Male	48
16	C/C	A/A	G/G	G/G	G/G	C/C	1-Case	Female	74
17	C/C	A/A	G/G	G/G	G/G	C/C	1-Case	Female	71
18	C/C	A/A	G/G	G/G	G/G	C/C	1-Case	Female	49
19	C/C	A/A	G/G	G/G	G/G	C/C	1-Case	Male	70
20	C/C	A/A	G/G	G/G	G/G	C/C	1-Case	Female	61
21	C/C	A/A	G/G	G/G	G/G	C/C	1-Case	Male	51
22	C/C	A/A	G/G	G/G	G/G	C/C	1-Case	Male	47
23	C/C	A/A	G/G	G/G	G/G	C/C	1-Case	Female	73
24	C/C	A/A	G/G	G/G	G/G	C/C	1-Case	Male	45
25	C/C	A/A	G/G	G/G	G/G	C/C	1-Case	Male	52
26	C/C	A/A	G/G	G/G	G/G	C/C	1-Case	Female	75
27	C/C	A/A	G/G	G/G	G/G	C/C	1-Case	Male	75
28	C/C	A/A	G/G	G/G	G/G	C/C	1-Case	Male	43
29	C/C	A/A	G/G	G/G	G/G	C/C	1-Case	Male	56
30	C/C	A/A	G/G	G/G	G/G	C/C	1-Case	Male	60
31	C/C	A/A	G/G	G/G	G/G	C/C	1-Case	Male	54
32	C/C	A/A	G/G	G/G	G/G	C/C	1-Case	Female	90
33	C/C	A/A	G/G	G/G	G/G	C/C	1-Case	Male	39
34	C/C	A/A	G/G	G/G	G/G	C/C	1-Case	Male	40
35	C/C	A/A	G/G	G/G	G/G	C/C	1-Case	Male	64
36	C/C	A/A	G/G	G/G	G/G	C/C	1-Case	Male	67
37	C/C	A/A	G/G	G/G	G/G	C/C	1-Case	Male	75
38	C/C	A/A	G/G	G/G	G/G	C/C	1-Case	Female	63
39	C/C	A/A	G/G	G/G	G/G	G/G	1-Case	Male	80
40	C/C	A/A	G/G	G/G	G/G	C/C	1-Case	Male	41
41	C/C	A/A	G/G	G/G	G/G	C/C	1-Case	Male	62
42	C/C	A/A	G/G	G/G	G/G	C/C	1-Case	Female	84
43	C/C	A/A	G/G	G/G	G/G	C/C	1-Case	Male	61
44	C/C	A/A	G/G	G/G	G/G	C/C	1-Case	Male	52
45	C/C	A/A	G/G	G/A	G/A	C/C	1-Case	Male	76
46	C/C	A/A	G/G	G/G	G/G	C/C	1-Case	Female	83
47	C/C	A/A	G/G	G/G	G/G	C/C	1-Case	Male	68
48	C/C	A/A	G/G	G/G	G/G	C/C	1-Case	Male	56
49	C/C	A/A	G/G	G/G	G/G	C/C	1-Case	Male	63
50	C/C	A/A	G/G	G/G	G/G	C/C	1-Case	Male	79
51	C/C	A/A	G/G	G/G	G/G	C/C	1-Case	Male	67
52	C/C	A/A	G/G	G/G	G/G	C/C	1-Case	Male	66
53	C/C	A/A	G/G	G/G	G/G	C/C	1-Case	Female	68
54	C/C	A/A	G/G	G/G	G/G	C/C	1-Case	Male	57
55	C/C	A/A	G/G	G/G	G/G	C/C	1-Case	Male	65
56	C/C	A/A	G/G	G/G	G/G	C/C	1-Case	Male	63
57	C/C	A/A	G/G	G/G	G/G	C/C	1-Case	Male	52
58	C/C	A/A	G/G	G/A	G/A	C/C	1-Case	Male	71
59	C/C	A/A	G/G	G/G	G/G	C/C	1-Case	Male	66
60	C/C	A/A	G/G	G/G	G/G	C/C	1-Case	Female	69
61	C/C	A/A	G/G	G/G	G/G	C/G	1-Case	Female	63
62	C/C	A/A	G/G	G/G	G/G	C/C	1-Case	Male	59
63	C/C	A/A	G/G	G/G	G/G	C/C	1-Case	Male	68
64	C/C	A/A	G/G	G/A	G/A	C/C	1-Case	Male	63
65	C/C	A/A	G/G	G/G	G/G	C/C	1-Case	Female	76
66	C/C	A/A	G/G	G/G	G/G	C/C	1-Case	Male	73
67	C/C	A/A	G/G	G/G	G/G	C/C	1-Case	Female	64
68	C/C	A/A	G/G	G/G	G/G	C/C	1-Case	Male	53
69	C/C	A/A	G/G	G/G	G/G	C/C	1-Case	Male	59
70	C/C	A/A	G/G	G/G	G/G	C/C	1-Case	Male	40
71	C/C	A/A	G/G	G/G	G/G	C/C	1-Case	Male	51
72	C/C	A/A	G/G	G/A	G/A	C/C	1-Case	Female	56
73	C/C	A/A	G/G	G/G	G/G	C/C	1-Case	Male	84
74	C/C	A/A	G/G	G/G	G/G	C/G	1-Case	Male	76
75	C/C	A/A	G/G	G/G	G/G	C/C	1-Case	Male	73
76	C/C	A/A	G/G	G/G	G/G	C/C	1-Case	Male	64
77	C/C	A/A	G/G	G/G	G/G	C/C	1-Case	Female	64
78	C/C	A/G	G/G	G/G	G/G	C/C	1-Case	Female	79
79	C/C	A/A	G/G	G/G	G/G	C/C	1-Case	Male	64
80	C/C	A/A	G/G	G/G	G/G	C/C	1-Case	Male	50
81	C/C	A/A	G/G	G/G	G/G	C/C	1-Case	Male	69
82	C/C	A/A	G/G	G/G	G/G	C/C	1-Case	Male	83
83	C/C	A/A	G/G	G/G	G/G	C/C	1-Case	Male	58
84	C/C	A/A	G/G	G/G	G/G	C/C	1-Case	Male	66
85	C/C	A/A	G/G	G/G	G/G	C/C	1-Case	Male	58
86	C/C	A/A	G/G	G/G	G/G	C/C	1-Case	Male	74
87	C/C	A/A	G/G	G/G	G/G	C/C	1-Case	Male	61
88	C/C	A/A	G/G	G/G	G/G	C/C	1-Case	Female	70
89	C/C	A/A	G/G	G/G	G/G	C/C	1-Case	Male	50
90	C/C	A/A	G/G	G/G	G/G	C/C	1-Case	Male	68
91	C/C	A/A	G/G	G/G	G/G	C/C	1-Case	Male	48
92	C/C	A/A	G/G	G/G	G/G	C/C	1-Case	Male	72
93	C/C	A/A	G/G	G/G	G/G	C/C	1-Case	Female	89
94	C/C	A/A	G/G	G/G	G/G	C/C	1-Case	Male	62
95	C/C	A/A	G/G	G/G	G/G	C/C	1-Case	Male	48
96	C/C	A/A	G/G	G/G	G/G	C/C	1-Case	Female	89
97	C/C	A/A	G/G	G/G	G/G	C/C	1-Case	Male	88
98	C/C	A/A	G/G	G/G	G/G	C/C	1-Case	Female	56
99	C/C	A/A	G/G	G/G	G/G	C/G	1-Case	Female	80
100	C/C	A/A	G/G	G/G	G/G	C/G	1-Case	Female	76
101	C/C	A/A	G/G	G/G	G/G	C/C	1-Case	Male	59
102	C/C	A/A	G/G	G/G	G/G	C/C	1-Case	Female	72
103	C/C	A/A	G/G	G/G	G/G	C/C	1-Case	Female	61
104	C/C	A/A	G/G	G/G	G/G	C/C	1-Case	Male	66
105	C/C	A/A	G/G	G/G	G/G	C/G	1-Case	Male	68
106	C/C	A/A	G/G	G/G	G/G	C/C	1-Case	Female	65
107	C/C	A/A	G/G	G/G	G/G	C/C	1-Case	Female	54
108	C/C	A/A	G/G	G/G	G/G	C/C	1-Case	Male	49
109	C/C	A/A	G/G	G/G	G/G	C/C	1-Case	Male	47
110	C/C	A/A	G/G	G/G	G/G	C/G	1-Case	Male	60
111	C/C	A/A	G/G	G/G	G/G	C/C	1-Case	Male	81
112	C/C	A/A	G/G	G/G	G/G	C/C	1-Case	Male	60
113	C/C	A/A	G/G	G/G	G/G	C/C	1-Case	Male	63
114	C/C	A/A	G/G	G/G	G/G	C/C	1-Case	Male	49
115	C/C	A/A	G/G	G/G	G/G	C/C	1-Case	Male	58
116	C/C	A/A	G/G	G/G	G/G	C/C	1-Case	Male	79
117	C/C	A/A	G/G	G/G	G/G	C/C	1-Case	Male	63
118	C/C	A/A	G/G	G/A	G/A	C/C	1-Case	Male	52
119	C/C	A/A	G/G	G/G	G/G	C/C	1-Case	Male	34
120	C/C	A/A	G/G	G/G	G/G	C/C	1-Case	Male	74
121	C/C	A/A	G/G	G/A	G/A	C/C	1-Case	Male	64
122	C/C	A/A	G/G	G/G	G/G	G/G	1-Case	Male	62
123	C/C	A/A	G/G	G/G	G/G	C/C	1-Case	Female	43
124	C/C	A/A	G/G	G/G	G/G	C/C	1-Case	Male	76
125	C/C	A/A	G/G	G/G	G/G	C/C	1-Case	Male	49
126	C/C	A/A	G/G	G/G	G/G	C/G	1-Case	Female	70
127	C/C	A/A	G/G	G/G	G/G	C/C	1-Case	Male	65
128	C/C	A/A	G/G	G/G	G/G	C/C	1-Case	Male	64
129	C/C	A/A	G/G	G/G	G/G	C/C	1-Case	Male	64
130	C/C	A/A	G/G	G/G	G/G	C/C	1-Case	Male	53
131	C/C	A/G	G/G	G/G	G/G	C/C	1-Case	Male	43
132	C/C	A/A	G/G	G/G	G/G	C/C	1-Case	Male	60
133	C/C	A/A	G/G	G/G	G/G	C/C	1-Case	Male	62
134	C/C	A/A	G/G	G/G	G/G	C/C	1-Case	Male	46
135	C/C	A/A	G/G	G/G	G/G	C/C	1-Case	Male	54
136	C/C	A/A	G/G	G/G	G/G	C/C	1-Case	Female	70
137	C/C	A/A	G/G	G/G	G/G	C/G	1-Case	Male	40
138	C/C	A/A	G/G	G/G	G/G	C/C	1-Case	Male	62
139	C/C	A/A	G/G	G/G	G/G	C/C	1-Case	Female	66
140	C/C	A/A	G/G	G/G	G/G	C/C	1-Case	Male	40
141	C/C	A/A	G/G	G/G	G/G	C/C	1-Case	Male	44
142	C/C	A/A	G/G	G/G	G/G	C/G	1-Case	Female	94
143	C/C	A/A	G/G	G/G	G/G	C/C	1-Case	Male	61
144	C/C	A/A	G/G	G/G	G/G	C/C	1-Case	Female	46
145	C/C	A/A	G/G	G/G	G/G	C/C	1-Case	Male	82
146	C/C	A/A	G/G	G/G	G/G	C/C	1-Case	Male	63
147	C/C	A/A	G/G	G/G	G/G	C/C	1-Case	Female	77
148	C/C	A/A	G/G	G/G	G/G	C/C	1-Case	Male	45
149	C/C	A/A	G/G	G/G	G/G	C/C	1-Case	Male	66
150	C/C	A/A	G/G	G/G	G/G	C/G	1-Case	Male	74
151	C/C	A/A	G/G	G/G	G/G	C/C	1-Case	Female	77
152	C/C	A/A	G/G	G/G	G/G	C/C	1-Case	Female	60
153	C/C	A/A	G/G	G/G	G/G	C/C	1-Case	Male	53
154	C/C	A/A	G/G	G/G	G/G	C/C	1-Case	Female	71
155	C/C	A/A	G/G	G/G	G/G	C/C	1-Case	Male	62
156	C/C	A/A	G/G	G/G	G/G	C/C	1-Case	Female	71
157	C/C	A/A	G/G	G/G	G/G	C/C	1-Case	Male	53
158	C/C	A/A	G/G	G/G	G/G	C/C	1-Case	Male	71
159	C/C	A/A	G/G	G/G	G/G	C/C	1-Case	Male	68
160	C/C	A/A	G/G	G/G	G/G	C/C	1-Case	Male	58
161	C/C	A/A	G/G	G/G	G/G	C/G	1-Case	Male	83
162	C/C	A/A	G/G	G/G	G/G	C/C	1-Case	Male	66
163	C/C	A/A	G/G	G/G	G/G	C/C	1-Case	Female	63
164	C/C	A/A	G/G	G/G	G/G	C/C	1-Case	Male	69
165	C/C	A/A	G/G	G/G	G/G	C/C	1-Case	Male	52
166	C/C	A/A	G/G	G/A	G/A	C/C	1-Case	Male	62
167	C/C	A/A	G/G	G/G	G/G	C/C	1-Case	Male	60
168	C/C	A/A	G/G	G/G	G/G	C/C	1-Case	Female	90
169	C/C	A/A	G/G	G/G	G/G	C/C	1-Case	Male	64
170	C/C	A/A	G/G	G/G	G/G	C/C	1-Case	Male	38
171	C/C	A/A	G/G	G/G	G/G	C/C	1-Case	Male	65
172	C/C	A/A	G/G	G/G	G/G	C/C	1-Case	Male	28
173	C/C	A/A	G/G	G/G	G/G	C/C	1-Case	Male	73
174	C/C	A/A	G/G	G/G	G/G	C/G	1-Case	Male	46
175	C/C	A/A	G/G	G/A	G/A	C/C	1-Case	Male	79
176	C/C	A/A	G/G	G/G	G/G	C/C	1-Case	Female	80
177	C/C	A/A	G/G	G/G	G/G	C/C	1-Case	Female	80
178	C/C	A/A	G/G	G/G	G/G	C/C	1-Case	Female	68
179	C/C	A/G	G/G	G/G	G/G	C/C	1-Case	Male	68
180	C/C	A/A	G/G	G/G	G/G	C/C	1-Case	Male	74
181	C/C	A/G	G/G	G/G	G/G	C/C	1-Case	Female	59
182	C/C	A/A	G/G	G/G	G/G	C/C	1-Case	Female	84
183	C/C	A/A	G/G	A/A	A/A	C/C	1-Case	Male	86
184	C/C	A/A	G/G	G/G	G/G	C/C	1-Case	Male	52
185	C/C	A/A	G/G	G/G	G/G	C/C	1-Case	Male	62
186	C/C	A/A	G/G	G/G	G/G	C/C	1-Case	Male	71
187	C/C	A/A	G/G	G/G	G/G	C/C	1-Case	Male	76
188	C/C	A/A	G/G	G/G	G/G	C/C	1-Case	Male	56
189	C/C	A/A	G/G	G/A	G/A	C/C	1-Case	Male	65
190	C/C	A/A	G/G	G/G	G/G	C/C	1-Case	Male	73
191	C/C	A/A	G/G	G/G	G/G	C/C	1-Case	Male	61
192	C/C	A/A	G/G	G/G	G/G	C/C	1-Case	Male	59
193	C/C	A/A	G/G	G/G	G/G	C/C	1-Case	Female	76
194	C/C	A/A	G/G	G/G	G/G	C/C	1-Case	Male	70
195	C/C	A/A	G/G	G/G	G/G	C/C	1-Case	Male	69
196	C/C	A/A	G/G	G/G	G/G	C/C	1-Case	Female	81
197	C/C	A/A	G/G	G/G	G/G	C/C	1-Case	Male	81
198	C/C	A/A	G/G	G/G	G/G	C/C	1-Case	Male	62
199	C/C	A/A	G/G	G/G	G/G	C/C	1-Case	Male	56
200	C/C	A/A	G/G	G/G	G/G	C/C	1-Case	Female	60
201	C/C	A/A	G/G	G/G	G/G	C/C	1-Case	Male	52
202	C/C	A/A	G/G	G/G	G/G	C/G	1-Case	Male	65
203	C/C	A/A	G/G	G/G	G/G	C/C	1-Case	Female	72
204	C/C	A/A	G/G	G/G	G/G	C/C	1-Case	Male	59
205	C/C	A/A	G/G	G/G	G/G	C/C	1-Case	Female	60
206	C/C	A/A	G/G	G/A	G/A	C/C	1-Case	Male	50
207	C/C	A/A	G/G	G/G	G/G	C/C	1-Case	Male	66
208	C/C	A/A	G/G	G/G	G/G	C/C	1-Case	Female	69
209	C/C	A/A	G/G	G/G	G/G	C/C	1-Case	Male	82
210	C/C	A/A	G/G	G/G	G/G	C/C	1-Case	Male	40
211	C/C	A/A	G/G	G/G	G/G	C/C	1-Case	Male	65
212	C/C	A/A	G/G	G/G	G/G	C/C	1-Case	Male	57
213	C/C	A/A	G/G	G/G	G/G	C/C	1-Case	Male	64
214	C/C	A/A	G/G	G/G	G/G	C/C	1-Case	Female	76
215	C/C	A/A	G/G	G/G	G/G	C/C	1-Case	Female	75
216	C/C	A/A	G/G	G/G	G/G	C/C	1-Case	Female	79
217	C/C	A/A	G/G	G/G	G/G	C/C	1-Case	Male	53
218	C/C	A/A	G/G	G/G	G/G	C/C	1-Case	Male	56
219	C/C	A/A	G/G	G/G	G/G	C/G	1-Case	Male	86
220	C/C	A/A	G/G	G/G	G/G	C/C	1-Case	Male	57
221	C/C	A/A	G/G	G/G	G/G	C/C	1-Case	Male	66
222	C/C	A/G	G/G	G/G	G/G	C/C	1-Case	Female	58
223	C/C	A/A	G/G	G/G	G/G	C/C	1-Case	Male	63
224	C/C	A/A	G/G	G/G	G/G	C/C	1-Case	Male	70
225	C/C	A/A	G/G	G/G	G/G	C/C	1-Case	Female	69
226	C/C	A/A	G/G	G/G	G/G	C/C	1-Case	Female	75
227	C/C	A/A	G/G	G/G	G/G	C/C	1-Case	Male	78
228	C/C	A/A	G/G	G/A	G/A	C/C	1-Case	Male	46
229	C/C	A/A	G/G	G/G	G/G	G/G	1-Case	Male	60
230	C/C	A/A	G/G	G/G	G/G	C/G	1-Case	Male	63
231	C/C	A/A	G/G	G/G	G/G	C/C	1-Case	Male	72
232	C/C	A/A	G/G	G/G	G/G	C/C	1-Case	Female	63
233	C/C	A/A	G/G	G/G	G/G	C/C	1-Case	Male	38
234	C/C	A/A	G/G	G/G	G/G	C/C	1-Case	Female	70
235	C/C	A/A	G/G	G/G	G/G	C/C	1-Case	Male	67
236	C/C	A/A	G/G	G/G	G/G	C/C	1-Case	Female	89
237	C/C	A/A	G/G	G/G	G/G	C/C	1-Case	Male	57
238	C/C	A/A	G/G	G/G	G/G	C/C	1-Case	Male	53
239	C/C	A/A	G/G	G/G	G/G	C/C	1-Case	Male	41
240	C/C	A/A	G/G	G/G	G/G	C/C	1-Case	Male	53
241	C/C	A/A	G/G	G/G	G/G	C/C	1-Case	Male	52
242	C/C	A/A	G/G	G/G	G/G	C/G	1-Case	Male	48
243	C/C	A/A	G/G	G/G	G/G	C/C	1-Case	Female	66
244	C/C	A/A	G/G	G/G	G/G	C/C	1-Case	Female	75
245	C/C	A/A	G/G	G/G	G/G	C/C	1-Case	Male	42
246	C/C	A/A	G/G	G/G	G/G	C/C	1-Case	Female	62
247	C/C	A/A	G/G	G/G	G/G	C/G	1-Case	Female	71
248	C/C	A/G	G/G	G/G	G/G	C/C	1-Case	Male	67
249	C/C	A/A	G/G	G/G	G/G	C/C	1-Case	Female	51
250	C/C	A/A	G/G	G/G	G/G	C/C	1-Case	Male	57
251	C/C	A/A	G/G	G/G	G/G	C/C	1-Case	Male	58
252	C/C	A/A	G/G	G/G	G/G	C/C	1-Case	Female	69
253	C/C	A/A	G/G	G/G	G/G	C/C	1-Case	Male	66
254	C/C	A/A	G/G	G/G	G/G	C/C	1-Case	Male	75
255	C/C	A/A	G/G	G/G	G/G	C/C	1-Case	Male	54
256	C/C	A/A	G/G	G/G	G/G	C/C	1-Case	Male	86
257	C/C	A/A	G/G	G/G	G/G	C/C	1-Case	Male	50
258	C/C	A/A	G/G	G/G	G/G	C/C	1-Case	Male	69
259	C/C	A/A	G/G	G/G	G/G	C/C	1-Case	Male	57
260	C/C	A/A	G/G	G/G	G/G	C/C	1-Case	Male	89
261	C/C	A/A	G/G	G/G	G/G	C/C	1-Case	Male	53
262	C/C	A/A	G/G	G/G	G/G	C/C	1-Case	Male	51
263	C/C	A/A	G/G	G/G	G/G	C/C	1-Case	Male	67
264	C/C	A/A	G/G	G/G	G/G	C/C	1-Case	Female	68
265	C/C	A/A	G/G	G/G	G/G	C/C	1-Case	Male	73
266	C/C	A/A	G/G	G/G	G/G	C/C	1-Case	Male	52
267	C/C	A/A	G/G	G/G	G/G	C/C	1-Case	Male	45
268	C/C	A/A	G/G	G/G	G/G	C/C	1-Case	Male	68
269	C/C	A/G	G/G	G/G	G/G	C/C	1-Case	Male	65
270	C/C	A/A	G/G	G/G	G/G	C/C	1-Case	Male	42
271	C/C	A/A	G/T	G/A	G/A	C/C	1-Case	Male	59
272	C/C	A/A	G/G	G/A	G/A	C/C	1-Case	Female	82
273	C/C	A/A	G/G	G/G	G/G	C/C	1-Case	Female	47
274	C/C	A/A	G/G	G/G	G/G	C/C	1-Case	Male	68
275	C/C	A/A	G/G	G/G	G/G	C/C	1-Case	Female	69
276	C/C	A/G	G/G	G/G	G/G	C/C	1-Case	Male	64
277	C/C	A/A	G/G	G/G	G/G	C/C	1-Case	Female	79
278	C/C	A/A	G/G	G/G	G/G	C/C	1-Case	Male	59
279	C/C	A/A	G/G	G/G	G/G	C/C	1-Case	Male	85
280	C/C	A/A	G/G	G/G	G/G	C/C	1-Case	Male	75
281	C/C	A/A	G/G	G/G	G/G	C/C	1-Case	Male	40
282	C/C	A/A	G/G	G/G	G/G	C/C	1-Case	Female	81
283	C/C	A/A	G/G	G/G	G/G	C/C	1-Case	Female	67
284	C/C	A/A	G/G	G/G	G/G	C/C	1-Case	Female	54
285	C/C	A/A	G/G	G/G	G/G	C/C	1-Case	Male	43
286	C/C	A/A	G/G	G/G	G/G	C/G	1-Case	Female	85
287	C/C	A/A	G/G	G/G	G/G	C/C	1-Case	Male	72
288	C/C	A/A	G/G	G/G	G/G	C/C	1-Case	Male	57
289	C/C	A/A	G/G	G/G	G/G	C/C	1-Case	Male	62
290	C/C	A/A	G/G	G/G	G/G	C/C	1-Case	Male	56
291	C/C	A/A	G/G	G/G	G/G	C/C	1-Case	Female	54
292	C/C	A/A	G/G	G/G	G/G	C/C	1-Case	Female	62
293	C/C	A/A	G/G	G/G	G/G	C/C	1-Case	Female	84
294	C/C	A/A	G/G	G/G	G/G	C/C	1-Case	Male	56
295	C/C	A/A	G/G	G/G	G/G	C/C	1-Case	Male	64
296	C/C	A/A	G/G	G/G	G/G	C/C	1-Case	Male	51
297	C/C	A/A	G/G	G/G	G/G	C/C	1-Case	Male	49
298	C/C	A/A	G/G	G/G	G/G	C/C	1-Case	Female	80
299	C/C	A/A	G/G	G/G	G/G	C/C	1-Case	Male	66
300	C/C	A/A	G/G	G/G	G/G	C/C	1-Case	Male	54
301	C/C	A/A	G/G	G/G	G/G	C/C	1-Case	Male	36
302	C/C	A/A	G/G	G/G	G/G	C/C	1-Case	Female	85
303	C/C	A/A	G/G	G/G	G/G	C/C	1-Case	Male	63
304	C/C	A/A	G/G	G/G	G/G	C/C	1-Case	Female	59
305	C/C	A/A	G/G	G/G	G/G	C/C	1-Case	Male	74
306	C/C	A/G	G/G	G/G	G/G	C/C	1-Case	Female	87
307	C/C	A/A	G/G	G/G	G/G	C/C	1-Case	Male	62
308	C/C	A/A	G/G	G/G	G/G	C/C	1-Case	Male	49
309	C/C	A/A	G/G	G/G	G/G	C/C	1-Case	Female	62
310	C/C	A/A	G/G	G/G	G/G	C/C	1-Case	Male	69
311	C/C	A/A	G/G	G/G	G/G	C/C	1-Case	Female	69
312	C/C	A/A	G/G	G/G	G/G	C/G	1-Case	Male	80
313	C/C	A/A	G/G	G/A	G/A	C/C	1-Case	Male	56
314	C/C	A/A	G/G	G/G	G/G	C/C	1-Case	Female	64
315	C/C	A/A	G/G	G/G	G/G	C/C	1-Case	Male	38
316	C/C	A/A	G/G	G/G	G/G	C/C	1-Case	Male	55
317	C/C	A/A	G/G	G/G	G/G	C/C	1-Case	Female	72
318	C/C	A/A	G/G	G/G	G/G	C/C	1-Case	Female	68
319	C/C	A/A	G/G	G/G	G/G	C/C	1-Case	Male	53
320	C/C	A/A	G/G	G/A	G/A	C/C	1-Case	Male	71
321	C/C	A/A	G/G	G/G	G/G	C/C	1-Case	Male	84
322	C/C	A/A	G/G	G/G	G/G	C/C	1-Case	Male	43
323	C/C	A/A	G/G	G/G	G/G	C/C	1-Case	Male	57
324	C/C	A/A	G/G	G/G	G/G	C/C	1-Case	Male	58
325	C/C	A/A	G/G	G/G	G/G	C/C	1-Case	Female	63
326	C/C	A/A	G/G	G/G	G/G	C/C	1-Case	Female	87
327	C/C	A/A	G/G	G/G	G/G	C/G	1-Case	Female	65
328	C/A	A/A	G/G	G/G	G/G	C/C	1-Case	Female	68
329	C/C	A/A	G/G	G/G	G/G	C/C	1-Case	Male	49
330	C/C	A/A	G/G	G/G	G/G	C/C	1-Case	Male	63
331	C/C	A/A	G/G	G/G	G/G	C/C	1-Case	Male	70
332	C/C	A/A	G/G	G/G	G/G	C/C	1-Case	Female	63
333	C/C	A/A	G/G	G/G	G/G	C/C	1-Case	Male	66
334	C/C	A/A	G/G	G/G	G/G	C/G	1-Case	Male	62
335	C/C	A/A	G/G	G/G	G/G	C/C	1-Case	Male	56
336	C/C	A/A	G/G	G/G	G/G	C/C	1-Case	Male	61
337	C/C	A/A	G/G	G/G	G/G	C/C	1-Case	Male	65
338	C/C	A/A	G/G	G/G	G/G	C/C	1-Case	Female	64
339	C/C	A/A	G/G	G/G	G/G	C/G	1-Case	Male	72
340	C/C	A/A	G/G	G/G	G/G	C/C	1-Case	Male	70
341	C/C	A/A	G/G	G/G	G/G	C/C	1-Case	Male	55
342	C/C	A/A	G/G	G/G	G/G	C/C	1-Case	Female	65
343	C/C	A/A	G/G	G/G	G/G	C/C	1-Case	Male	75
344	C/C	A/G	G/G	G/G	G/G	C/C	1-Case	Female	79
345	C/C	A/A	G/G	G/G	G/G	C/C	1-Case	Male	46
346	C/C	A/A	G/G	G/G	G/G	C/C	1-Case	Female	71
347	C/C	A/A	G/G	G/G	G/G	C/C	1-Case	Male	51
348	C/C	A/A	G/G	G/G	G/G	C/C	1-Case	Male	58
349	C/C	A/A	G/G	G/G	G/G	C/C	1-Case	Male	68
350	C/C	A/A	G/G	G/G	G/G	C/G	1-Case	Male	73
351	C/C	A/A	G/G	G/A	G/A	C/C	1-Case	Male	47
352	C/C	A/A	G/G	G/G	G/G	C/C	1-Case	Male	59
353	C/C	A/A	G/G	G/G	G/G	C/C	0-Control	Male	36
354	C/C	A/A	G/G	G/G	G/G	C/C	0-Control	Male	68
355	C/C	A/A	G/G	G/G	G/G	C/C	0-Control	Female	66
356	C/C	A/A	G/G	G/G	G/G	C/C	0-Control	Female	22
357	C/C	A/A	G/G	G/G	G/G	C/C	0-Control	Female	38
358	C/C	A/A	G/G	G/G	G/G	C/C	0-Control	Female	41
359	C/C	A/A	G/G	G/A	G/A	C/C	0-Control	Male	50
360	C/C	A/A	G/G	G/G	G/G	C/C	0-Control	Male	36
361	C/C	A/A	G/G	G/G	G/G	C/C	0-Control	Female	40
362	C/C	A/A	G/G	G/A	G/A	C/C	0-Control	Female	68
363	C/C	A/A	G/G	G/G	G/G	C/C	0-Control	Male	58
364	C/C	A/A	G/G	G/G	G/G	C/C	0-Control	Male	46
365	C/C	A/A	G/G	G/G	G/G	C/C	0-Control	Male	46
366	C/C	A/A	G/G	G/G	G/G	G/G	0-Control	Female	48
367	C/C	A/A	G/G	G/G	G/G	C/C	0-Control	Male	47
368	C/C	A/A	G/G	G/G	G/G	C/C	0-Control	Female	49
369	C/C	A/A	G/G	G/G	G/G	C/C	0-Control	Female	45
370	C/C	A/A	G/G	G/G	G/G	C/C	0-Control	Female	56
371	C/C	A/A	G/G	G/G	G/G	C/C	0-Control	Male	35
372	C/C	A/A	G/G	G/G	G/G	C/C	0-Control	Male	31
373	C/C	A/A	G/G	G/G	G/G	C/C	0-Control	Male	49
374	C/C	A/A	G/G	G/G	G/G	G/G	0-Control	Male	67
375	C/C	A/A	G/G	G/G	G/G	C/C	0-Control	Female	46
376	C/C	A/A	G/G	G/G	G/G	C/C	0-Control	Male	46
377	C/C	A/A	G/G	G/G	G/G	C/C	0-Control	Male	38
378	C/C	A/A	G/G	G/G	G/G	C/C	0-Control	Female	39
379	C/C	A/A	G/G	G/G	G/G	C/C	0-Control	Male	31
380	C/C	A/A	G/G	G/G	G/G	C/C	0-Control	Male	56
381	C/C	A/A	G/G	G/G	G/G	C/C	0-Control	Male	64
382	C/C	A/A	G/G	G/G	G/G	C/C	0-Control	Male	56
383	C/C	A/A	G/G	G/G	G/G	C/C	0-Control	Male	46
384	C/C	A/A	G/G	G/A	G/A	C/C	0-Control	Female	50
385	C/C	A/A	G/G	G/G	G/G	C/C	0-Control	Male	33
386	C/C	A/A	G/G	G/G	G/G	C/C	0-Control	Male	50
387	C/C	A/A	G/G	G/G	G/G	C/C	0-Control	Female	49
388	C/C	A/A	G/G	G/G	G/G	C/C	0-Control	Male	58
389	C/C	A/A	G/G	G/G	G/G	C/C	0-Control	Female	57
390	C/C	A/A	G/G	G/G	G/G	C/C	0-Control	Female	61
391	C/C	A/A	G/G	G/G	G/G	C/C	0-Control	Male	56
392	C/C	A/A	G/G	G/G	G/G	C/C	0-Control	Female	67
393	C/C	A/A	G/G	G/G	G/G	C/C	0-Control	Male	65
394	C/C	A/A	G/G	G/G	G/G	C/C	0-Control	Female	81
395	C/C	A/G	G/G	G/G	G/G	C/G	0-Control	Male	49
396	C/C	A/A	G/G	G/G	G/G	C/G	0-Control	Male	42
397	C/C	A/A	G/G	G/G	G/G	C/C	0-Control	Female	65
398	C/C	A/A	G/G	G/G	G/G	C/C	0-Control	Female	54
399	C/C	A/A	G/G	G/G	G/G	C/C	0-Control	Female	39
400	C/C	A/A	G/G	G/G	G/G	C/C	0-Control	Female	43
401	C/C	A/A	G/G	G/G	G/G	C/C	0-Control	Female	46
402	C/C	A/A	G/G	G/G	G/G	C/C	0-Control	Male	50
403	C/C	A/A	G/G	G/G	G/G	C/C	0-Control	Male	26
404	C/C	A/A	G/G	G/G	G/G	C/C	0-Control	Female	28
405	C/C	A/A	G/G	G/G	G/G	C/C	0-Control	Female	62
406	C/C	A/A	G/G	G/G	G/G	C/G	0-Control	Male	36
407	C/C	A/A	G/G	G/G	G/G	C/G	0-Control	Male	30
408	C/C	A/A	G/G	G/G	G/G	C/C	0-Control	Male	40
409	C/C	A/A	G/G	G/G	G/G	C/C	0-Control	Male	37
410	C/C	A/A	G/G	G/G	G/G	C/C	0-Control	Female	46
411	C/C	A/A	G/G	G/G	G/G	C/C	0-Control	Male	53
412	C/C	A/A	G/G	G/G	G/G	C/C	0-Control	Male	43
413	C/C	A/A	G/G	G/G	G/G	C/C	0-Control	Male	42
414	C/C	A/A	G/G	G/G	G/G	C/C	0-Control	Male	35
415	C/C	A/A	G/G	G/G	G/G	C/C	0-Control	Male	36
416	C/C	A/A	G/G	G/G	G/G	C/C	0-Control	Male	37
417	C/C	A/A	G/G	G/G	G/G	C/C	0-Control	Male	39
418	C/C	A/A	G/G	G/G	G/G	C/C	0-Control	Female	64
419	C/C	A/A	G/G	G/G	G/G	C/C	0-Control	Male	34
420	C/C	A/A	G/G	G/G	G/G	C/C	0-Control	Male	32
421	C/C	A/A	G/G	G/G	G/G	C/C	0-Control	Female	34
422	C/C	A/A	G/G	G/G	G/G	C/C	0-Control	Male	47
423	C/C	A/A	G/G	G/G	G/G	C/C	0-Control	Male	23
424	C/C	A/A	G/G	G/G	G/G	C/C	0-Control	Male	51
425	C/C	A/A	G/G	G/G	G/G	C/C	0-Control	Male	28
426	C/C	A/A	G/G	G/G	G/G	C/C	0-Control	Male	29
427	C/C	A/A	G/G	G/G	G/G	C/C	0-Control	Male	31
428	C/C	A/A	G/G	G/G	G/G	C/C	0-Control	Male	30
429	C/C	A/A	G/G	G/G	G/G	C/C	0-Control	Female	48
430	C/C	A/G	G/G	G/G	G/G	C/C	0-Control	Female	49
431	C/C	A/A	G/G	G/G	G/G	C/C	0-Control	Male	59
432	C/C	A/A	G/G	G/G	G/G	C/C	0-Control	Male	41
433	C/C	A/A	G/G	G/G	G/G	C/C	0-Control	Male	35
434	C/C	A/A	G/G	G/G	G/G	C/G	0-Control	Male	33
435	C/C	A/A	G/G	G/A	G/A	C/C	0-Control	Male	37
436	C/C	A/A	G/G	G/G	G/G	C/C	0-Control	Male	56
437	C/C	A/A	G/G	G/G	G/G	C/C	0-Control	Female	42
438	C/C	A/A	G/G	G/G	G/G	C/C	0-Control	Male	50
439	C/C	A/A	G/G	G/G	G/G	C/C	0-Control	Female	51
440	C/C	A/A	G/G	G/G	G/G	C/C	0-Control	Male	49
441	C/C	A/A	G/G	G/G	G/G	C/C	0-Control	Male	26
442	C/C	A/A	G/G	G/A	G/A	C/C	0-Control	Male	68
443	C/C	A/A	G/G	G/G	G/G	C/C	0-Control	Female	70
444	C/C	A/A	G/G	G/G	G/G	C/C	0-Control	Male	38
445	C/C	A/A	G/G	G/G	G/G	C/C	0-Control	Male	36
446	C/C	A/A	G/G	G/G	G/G	C/C	0-Control	Male	52
447	C/C	A/A	G/G	G/G	G/G	C/C	0-Control	Female	31
448	C/C	A/A	G/G	G/G	G/G	C/C	0-Control	Male	46
449	C/C	A/A	G/G	G/G	G/G	C/C	0-Control	Male	48
450	C/C	A/A	G/G	G/G	G/G	C/C	0-Control	Female	46
451	C/C	A/A	G/G	G/G	G/G	C/C	0-Control	Female	56
452	C/C	A/A	G/G	G/G	G/G	C/C	0-Control	Male	43
453	C/C	A/A	G/G	G/G	G/G	C/C	0-Control	Male	45
454	C/C	A/A	G/G	G/G	G/G	C/C	0-Control	Male	51
455	C/C	A/A	G/G	G/G	G/G	C/C	0-Control	Male	31
456	C/C	A/A	G/G	G/G	G/G	C/C	0-Control	Male	37
457	C/C	A/A	G/G	G/G	G/G	C/C	0-Control	Male	41
458	C/C	A/A	G/G	G/G	G/G	C/C	0-Control	Male	54
459	C/C	A/A	G/G	G/G	G/G	C/C	0-Control	Male	34
460	C/C	A/A	G/G	G/G	G/G	C/C	0-Control	Male	43
461	C/C	A/A	G/G	G/G	G/G	C/C	0-Control	Male	50
462	C/C	A/A	G/G	G/A	G/A	C/C	0-Control	Male	70
463	C/C	A/A	G/G	G/G	G/G	C/G	0-Control	Male	19
464	C/C	A/A	G/G	G/G	G/G	C/C	0-Control	Female	40
465	C/C	A/A	G/G	G/A	G/A	C/C	0-Control	Male	28
466	C/C	A/A	G/G	G/G	G/G	C/C	0-Control	Male	34
467	C/C	A/A	G/G	G/G	G/G	C/C	0-Control	Male	37
468	C/C	A/A	G/G	G/G	G/G	C/C	0-Control	Male	29
469	C/C	A/A	G/G	G/G	G/G	C/C	0-Control	Male	38
470	C/C	A/A	G/G	G/G	G/G	C/C	0-Control	Male	33
471	C/C	A/A	G/G	G/G	G/G	C/C	0-Control	Female	60
472	C/C	A/A	G/G	G/G	G/G	C/G	0-Control	Male	38
473	C/C	A/G	G/G	G/G	G/G	C/C	0-Control	Male	74
474	C/C	A/A	G/G	G/G	G/G	C/C	0-Control	Male	43
475	C/C	A/A	G/G	G/G	G/G	C/C	0-Control	Male	43
476	C/C	A/A	G/G	G/G	G/G	C/C	0-Control	Female	72
477	C/C	A/A	G/G	G/G	G/G	C/C	0-Control	Male	45
478	C/C	A/A	G/G	G/G	G/G	C/G	0-Control	Male	35
479	C/C	A/A	G/G	G/A	G/A	C/G	0-Control	Male	37
480	C/C	A/A	G/G	G/G	G/G	C/C	0-Control	Female	34
481	C/C	A/A	G/G	G/G	G/G	C/C	0-Control	Female	44
482	C/C	A/A	G/G	G/G	G/G	C/C	0-Control	Male	44
483	C/C	A/A	G/G	G/G	G/G	C/C	0-Control	Female	66
484	C/C	A/A	G/G	G/G	G/G	C/C	0-Control	Male	52
485	C/C	A/A	G/G	G/G	G/G	C/C	0-Control	Female	52
486	C/C	A/A	G/G	G/A	G/A	C/C	0-Control	Female	41
487	C/C	A/A	G/G	G/G	G/G	C/C	0-Control	Male	55
488	C/C	A/A	G/G	G/A	G/A	C/C	0-Control	Female	33
489	C/C	A/A	G/G	G/G	G/G	C/C	0-Control	Female	51
490	C/C	A/A	G/G	G/G	G/G	C/C	0-Control	Male	36
491	C/C	A/A	G/G	G/G	G/G	C/C	0-Control	Male	30
492	C/C	A/A	G/G	G/G	G/G	C/C	0-Control	Male	47
493	C/C	A/A	G/G	G/G	G/G	C/C	0-Control	Female	46
494	C/C	A/A	G/G	G/G	G/G	C/C	0-Control	Female	50
495	C/C	A/A	G/G	G/G	G/G	C/C	0-Control	Male	45
496	C/C	A/A	G/G	G/G	G/G	C/C	0-Control	Female	44
497	C/C	A/A	G/G	G/A	G/A	C/C	0-Control	Male	42
498	C/C	A/A	G/G	G/A	G/A	C/G	0-Control	Female	54
499	C/C	A/A	G/G	G/G	G/G	C/C	0-Control	Male	37
500	C/C	A/A	G/G	G/G	G/G	C/G	0-Control	Female	55
501	C/C	A/A	G/G	G/G	G/G	C/C	0-Control	Female	57
502	C/C	A/A	G/G	G/G	G/G	C/C	0-Control	Male	58
503	C/C	A/A	G/G	G/G	G/G	C/C	0-Control	Female	44
504	C/C	A/G	G/G	G/G	G/G	C/C	0-Control	Female	25
505	C/C	A/A	G/G	G/G	G/G	C/G	0-Control	Male	24
506	C/C	A/A	G/G	G/G	G/G	C/C	0-Control	Male	40
507	C/C	A/A	G/G	G/A	G/A	C/C	0-Control	Female	27
508	C/C	A/A	G/G	G/G	G/G	C/C	0-Control	Male	27
509	C/C	A/A	G/G	G/G	G/G	C/C	0-Control	Female	23
510	C/C	A/A	G/G	G/G	G/G	C/C	0-Control	Male	30
511	C/C	A/A	G/G	G/G	G/G	C/C	0-Control	Male	39
512	C/C	A/A	G/G	G/G	G/G	C/C	0-Control	Male	44
513	C/C	A/A	G/G	G/G	G/G	C/C	0-Control	Male	43
514	C/C	A/A	G/G	G/G	G/G	C/C	0-Control	Female	45
515	C/C	A/A	G/G	G/G	G/G	C/C	0-Control	Female	65
516	C/C	A/A	G/G	G/G	G/G	C/C	0-Control	Male	48
517	C/C	A/A	G/G	G/G	G/G	C/G	0-Control	Female	49
518	C/C	A/A	G/G	G/G	G/G	C/C	0-Control	Male	23
519	C/C	A/A	G/G	G/G	G/G	C/C	0-Control	Female	62
520	C/C	A/A	G/G	G/G	G/G	C/C	0-Control	Female	59
521	C/C	A/A	G/G	G/G	G/G	C/C	0-Control	Female	36
522	C/C	A/A	G/G	G/G	G/G	C/C	0-Control	Male	40
523	C/C	A/A	G/G	G/G	G/G	C/G	0-Control	Male	44
524	C/C	A/A	G/G	G/G	G/G	C/C	0-Control	Male	38
525	C/C	A/G	G/G	G/G	G/G	C/G	0-Control	Male	45
526	C/C	A/A	G/G	G/G	G/G	C/C	0-Control	Male	19
527	C/C	A/A	G/G	G/G	G/G	C/C	0-Control	Male	41
528	C/C	A/A	G/G	G/G	G/G	C/C	0-Control	Male	44
529	C/C	A/A	G/G	G/G	G/G	C/C	0-Control	Female	43
530	C/C	A/A	G/G	G/G	G/G	C/C	0-Control	Male	39
531	C/C	A/A	G/G	G/G	G/G	C/C	0-Control	Female	41
532	C/C	A/A	G/G	G/G	G/G	C/C	0-Control	Male	34
533	C/C	A/A	G/G	G/G	G/G	C/C	0-Control	Female	37
534	C/C	A/A	G/G	G/G	G/G	C/C	0-Control	Female	39
535	C/C	A/A	G/G	G/G	G/G	C/C	0-Control	Male	58
536	C/C	A/A	G/G	G/G	G/G	C/C	0-Control	Female	56
537	C/C	A/A	G/G	G/G	G/G	C/C	0-Control	Male	57
538	C/C	A/A	G/G	G/G	G/G	C/C	0-Control	Male	48
539	C/C	A/A	G/G	G/G	G/G	C/C	0-Control	Male	46
540	C/C	A/A	G/G	G/G	G/G	C/G	0-Control	Female	67
541	C/C	A/A	G/G	G/G	G/G	C/C	0-Control	Male	33
542	C/C	A/A	G/G	G/G	G/G	C/C	0-Control	Female	60
543	C/C	A/A	G/G	G/G	G/G	C/G	0-Control	Male	54
544	C/C	A/A	G/G	G/G	G/G	C/C	0-Control	Male	76
545	C/C	A/A	G/G	G/G	G/G	C/C	0-Control	Male	68
546	C/C	A/A	G/G	G/G	G/G	C/C	0-Control	Male	41
547	C/C	A/A	G/G	G/G	G/G	C/C	0-Control	Male	44
548	C/C	A/A	G/G	G/G	G/G	C/C	0-Control	Male	56
549	C/C	A/A	G/G	G/G	G/G	C/G	0-Control	Female	68
550	C/C	A/A	G/G	G/G	G/G	C/C	0-Control	Female	62
551	C/C	A/A	G/G	G/G	G/G	C/C	0-Control	Male	33
552	C/C	A/A	G/G	G/G	G/G	C/C	0-Control	Female	43
553	C/C	A/A	G/G	G/G	G/G	C/C	0-Control	Male	42
554	C/C	A/A	G/G	G/G	G/G	C/C	0-Control	Male	37
555	C/C	A/A	G/G	G/G	G/G	C/C	0-Control	Male	34
556	C/C	A/A	G/G	G/G	G/G	C/C	0-Control	Male	32
557	C/C	A/A	G/G	G/G	G/G	C/C	0-Control	Male	61
558	C/C	A/G	G/G	G/G	G/G	C/C	0-Control	Female	63
559	C/C	A/A	G/G	G/G	G/G	C/C	0-Control	Male	33
560	C/C	A/A	G/G	G/G	G/G	C/C	0-Control	Male	33
561	C/C	A/A	G/G	G/G	G/G	C/G	0-Control	Female	39
562	C/C	A/A	G/G	G/G	G/G	C/C	0-Control	Male	43
563	C/C	A/A	G/G	G/G	G/G	C/C	0-Control	Female	26
564	C/C	A/A	G/G	G/G	G/G	C/C	0-Control	Male	24
565	C/C	A/A	G/G	G/G	G/G	C/C	0-Control	Male	30
566	C/C	A/A	G/G	G/G	G/G	C/C	0-Control	Male	45
567	C/C	A/A	G/G	G/G	G/G	C/C	0-Control	Male	44
568	C/C	A/A	G/G	G/G	G/G	C/C	0-Control	Female	58
569	C/C	A/A	G/G	G/G	G/G	C/C	0-Control	Male	40
570	C/C	A/A	G/G	G/G	G/G	C/C	0-Control	Male	50
571	C/C	A/A	G/G	G/G	G/G	C/C	0-Control	Male	51
572	C/C	A/A	G/G	G/G	G/G	C/C	0-Control	Male	59
573	C/C	A/A	G/G	G/G	G/G	C/G	0-Control	Female	50
574	C/C	A/A	G/G	G/G	G/G	C/C	0-Control	Female	29
575	C/C	A/A	G/G	G/G	G/G	C/C	0-Control	Female	24
576	C/C	A/A	G/G	G/G	G/G	C/C	0-Control	Female	48
577	C/C	A/A	G/G	G/G	G/G	C/C	0-Control	Female	57
578	C/C	A/A	G/G	G/G	G/G	C/C	0-Control	Female	22
579	C/C	A/A	G/G	G/G	G/G	C/C	0-Control	Male	57
580	C/C	A/A	G/G	G/G	G/G	C/C	0-Control	Male	33
581	C/C	A/A	G/G	G/G	G/G	C/C	0-Control	Male	43
582	C/C	A/A	G/G	G/G	G/G	C/C	0-Control	Male	28
583	C/C	A/A	G/G	G/G	G/G	C/C	0-Control	Male	65
584	C/C	A/A	G/G	G/G	G/G	C/C	0-Control	Female	31
585	C/C	A/A	G/G	G/G	G/G	C/C	0-Control	Female	44
586	C/C	A/A	G/G	G/G	G/G	C/C	0-Control	Male	46
587	C/C	A/A	G/G	G/G	G/G	C/C	0-Control	Male	40
588	C/C	A/A	G/G	G/G	G/G	C/C	0-Control	Male	46
589	C/C	A/A	G/G	G/G	G/G	C/C	0-Control	Female	30
590	C/C	A/G	G/G	G/G	G/G	C/C	0-Control	Male	26
591	C/C	A/A	G/G	G/G	G/G	C/C	0-Control	Male	24
592	C/C	A/A	G/G	G/G	G/G	G/G	0-Control	Male	54
593	C/C	A/A	G/G	G/G	G/G	C/C	0-Control	Male	58
594	C/C	A/A	G/G	G/G	G/G	C/C	0-Control	Female	20
595	C/C	A/A	G/G	G/G	G/G	C/C	0-Control	Male	45
596	C/C	A/A	G/G	G/G	G/G	C/C	0-Control	Male	58
597	C/C	A/G	G/G	G/G	G/G	C/C	0-Control	Female	38
598	C/C	A/A	G/G	G/G	G/G	C/C	0-Control	Male	40
599	C/C	A/A	G/G	G/G	G/G	C/C	0-Control	Female	31
600	C/C	A/A	G/G	G/G	G/G	C/C	0-Control	Male	63
601	C/C	A/A	G/G	G/G	G/G	C/C	0-Control	Female	56
602	C/C	A/A	G/G	G/G	G/G	C/C	0-Control	Female	45
603	C/C	A/A	G/G	G/G	G/G	C/C	0-Control	Male	45
604	C/C	A/A	G/G	G/G	G/G	C/C	0-Control	Male	59
605	C/C	A/A	G/G	G/G	G/G	C/C	0-Control	Female	44
606	C/C	A/A	G/G	G/G	G/G	C/G	0-Control	Female	60
607	C/C	A/A	G/G	G/G	G/G	C/C	0-Control	Female	56
608	C/C	A/A	G/G	G/G	G/G	C/C	0-Control	Female	60
609	C/C	A/A	G/G	G/G	G/G	C/C	0-Control	Male	29
610	C/C	A/A	G/G	G/G	G/G	C/C	0-Control	Male	61
611	C/C	A/A	G/G	G/G	G/G	C/C	0-Control	Female	61
612	C/C	A/A	G/G	G/G	G/G	C/C	0-Control	Female	39
613	C/C	A/A	G/G	G/G	G/G	C/C	0-Control	Male	40
614	C/C	A/A	G/G	G/G	G/G	C/C	0-Control	Female	52
615	C/C	A/A	G/G	G/G	G/G	C/C	0-Control	Male	38
616	C/C	A/A	G/G	G/G	G/G	C/C	0-Control	Male	43
617	C/C	A/A	G/G	G/G	G/G	C/C	0-Control	Male	46
618	C/C	A/A	G/G	G/G	G/G	C/C	0-Control	Male	36
619	C/C	A/A	G/G	G/G	G/G	C/C	0-Control	Female	57
620	C/C	A/A	G/G	G/G	G/G	C/C	0-Control	Male	63
621	C/C	A/A	G/G	G/G	G/G	C/C	0-Control	Male	40
622	C/C	A/A	G/G	G/G	G/G	C/C	0-Control	Female	43
623	C/C	A/A	G/G	G/G	G/G	C/G	0-Control	Male	46
624	C/C	A/A	G/G	G/G	G/G	C/C	0-Control	Female	56
625	C/C	A/A	G/G	G/G	G/G	C/C	0-Control	Female	29
626	C/C	A/A	G/G	G/G	G/G	C/C	0-Control	Female	39
627	C/C	A/A	G/G	G/G	G/G	C/G	0-Control	Female	46
628	C/C	A/A	G/G	G/G	G/G	C/C	0-Control	Male	48
629	C/C	A/A	G/G	G/A	G/A	C/C	0-Control	Male	55
630	C/C	A/A	G/G	G/G	G/G	C/C	0-Control	Female	51
631	C/C	A/A	G/G	G/G	G/G	C/C	0-Control	Male	42
632	C/C	A/A	G/G	G/A	G/A	C/C	0-Control	Male	23
633	C/C	A/A	G/G	G/A	G/A	C/C	0-Control	Male	26
634	C/C	A/G	G/G	G/G	G/G	C/G	0-Control	Male	39
635	C/C	A/A	G/G	G/G	G/G	C/C	0-Control	Male	24
636	C/C	A/A	G/G	G/G	G/G	C/C	0-Control	Male	51
637	C/C	A/A	G/G	G/G	G/G	C/C	0-Control	Male	74
638	C/C	A/A	G/G	G/G	G/G	C/G	0-Control	Male	58
639	C/C	A/A	G/G	G/G	G/G	C/C	0-Control	Female	52
640	C/C	A/A	G/G	G/G	G/G	C/C	0-Control	Male	37
641	C/C	A/A	G/G	G/G	G/G	C/C	0-Control	Male	28
642	C/C	A/A	G/G	G/G	G/G	C/C	0-Control	Male	47
643	C/C	A/A	G/G	G/G	G/G	C/C	0-Control	Female	47
644	C/C	A/A	G/G	G/G	G/G	C/C	0-Control	Female	22
645	C/C	A/A	G/G	G/G	G/G	C/C	0-Control	Male	46
646	C/C	A/A	G/G	G/G	G/G	C/C	0-Control	Female	57
647	C/C	A/A	G/G	G/G	G/G	C/C	0-Control	Male	81
648	C/C	A/A	G/G	G/G	G/G	C/G	0-Control	Female	26
649	C/C	A/A	G/G	G/G	G/G	C/C	0-Control	Female	47
650	C/C	A/A	G/G	G/G	G/G	C/C	0-Control	Male	46
651	C/C	A/A	G/G	G/G	G/G	C/C	0-Control	Male	49
652	C/C	A/A	G/G	G/G	G/G	C/C	0-Control	Male	47
653	C/C	A/A	G/G	G/G	G/G	C/C	0-Control	Male	71
654	C/C	A/A	G/G	G/G	G/G	C/C	0-Control	Male	57
655	C/C	A/A	G/G	G/G	G/G	C/C	0-Control	Female	52
656	C/C	A/A	G/G	G/G	G/G	C/C	0-Control	Male	61
657	C/C	A/A	G/G	G/G	G/G	C/C	0-Control	Male	67
658	C/C	A/A	G/G	G/G	G/G	C/C	0-Control	Female	49
659	C/C	A/A	G/G	G/G	G/G	C/C	0-Control	Female	29
660	C/C	A/A	G/G	G/G	G/G	C/C	0-Control	Male	25
661	C/C	A/A	G/G	G/G	G/G	C/C	0-Control	Female	31
662	C/C	A/A	G/G	G/G	G/G	C/C	0-Control	Male	45
663	C/C	A/A	G/G	G/G	G/G	C/C	0-Control	Male	63
664	C/C	A/A	G/G	G/G	G/G	C/C	0-Control	Male	36
665	C/C	A/G	G/G	G/G	G/G	C/G	0-Control	Male	59
666	C/C	A/A	G/G	G/A	G/A	C/C	0-Control	Female	51
667	C/C	A/A	G/G	G/G	G/G	C/C	0-Control	Male	46
668	C/C	A/A	G/G	G/G	G/G	C/C	0-Control	Female	49
669	C/C	A/A	G/G	G/G	G/G	C/C	0-Control	Male	46
670	C/C	A/A	G/G	G/G	G/G	C/C	0-Control	Male	44
671	C/C	A/A	G/G	G/G	G/G	C/G	0-Control	Male	54
672	C/C	A/A	G/G	G/G	G/G	C/C	0-Control	Male	43
673	C/C	A/A	G/G	G/G	G/G	C/C	0-Control	Male	37
674	C/C	A/A	G/G	G/G	G/G	C/C	0-Control	Female	71
675	C/C	A/A	G/G	G/G	G/G	C/C	0-Control	Male	48
676	C/C	A/A	G/G	G/G	G/G	C/C	0-Control	Female	34
677	C/C	A/A	G/G	G/G	G/G	C/C	0-Control	Male	48
678	C/C	A/A	G/G	G/G	G/G	C/C	0-Control	Male	76
679	C/C	A/A	G/G	G/G	G/G	C/C	0-Control	Male	54
680	C/C	A/A	G/G	G/G	G/G	C/C	0-Control	Male	40
681	C/C	A/A	G/G	G/G	G/G	C/C	0-Control	Female	75
682	C/C	A/A	G/G	G/G	G/G	C/C	0-Control	Male	54
683	C/C	A/A	G/G	G/G	G/G	C/C	0-Control	Male	75
684	C/C	A/A	G/G	G/G	G/G	C/C	0-Control	Female	66
685	C/C	A/A	G/G	G/G	G/G	C/C	0-Control	Female	33
686	C/C	A/A	G/G	G/G	G/G	C/C	0-Control	Male	73
687	C/C	A/A	G/G	G/G	G/G	C/C	0-Control	Female	66
688	C/C	A/A	G/G	G/G	G/G	C/C	0-Control	Male	49
689	C/C	A/A	G/G	G/A	G/A	C/C	0-Control	Male	40
690	C/C	A/A	G/G	G/G	G/G	C/G	0-Control	Male	22
691	C/C	A/A	G/G	G/G	G/G	C/C	0-Control	Male	68
692	C/C	A/A	G/G	G/G	G/G	C/C	0-Control	Female	34
693	C/C	A/A	G/G	G/G	G/G	C/C	0-Control	Male	55
694	C/C	A/A	G/G	G/G	G/G	C/C	0-Control	Male	42
695	C/C	A/A	G/G	G/G	G/G	C/C	0-Control	Female	49
696	C/C	A/A	G/G	G/G	G/G	C/C	0-Control	Female	63
697	C/C	A/A	G/G	G/G	G/G	C/C	0-Control	Male	34
698	C/C	A/A	G/G	G/G	G/G	C/C	0-Control	Female	55
699	C/C	A/A	G/G	G/G	G/G	C/C	0-Control	Female	62
700	C/C	A/A	G/G	G/G	G/G	C/C	0-Control	Male	34
701	C/C	A/A	G/G	G/G	G/G	C/C	0-Control	Male	36
702	C/C	A/A	G/G	G/G	G/G	C/C	0-Control	Male	61
703	C/C	A/A	G/G	G/G	G/G	C/C	0-Control	Male	60
704	C/C	A/A	G/G	G/G	G/G	C/C	0-Control	Female	60
705	C/C	A/A	G/G	G/G	G/G	C/G	0-Control	Male	41
